# Supplementary material for: Long-chain polyunsaturated fatty acid-containing phosphatidylcholines predict survival rate in patients after heart failure
Source: Heliyon. 2024 Oct 30;10(21):e39979. doi: 10.1016/j.heliyon.2024.e39979 (PMC11567051; doi:10.1016/j.heliyon.2024.e39979)
Supplement: Multimedia component 2 [file mmc2.zip]

Archive with 1 entries (1 files):
- Supplementary Tables S2-S9.rar
